# Supplementary material for: Generalized expectancy of threat in threatening compared to safe contexts
Source: Soc Cogn Affect Neurosci. 2024 Dec 16;20(1):nsae097. doi: 10.1093/scan/nsae097 (PMC11711681; doi:10.1093/scan/nsae097)
Supplement: nsae097_Supp [file nsae097_supp.zip]

Archive with 1 entries (1 files):
- scan-24-171-File009.docx
